# Supplementary material for: Time to initiation of antenatal care and its predictors among pregnant women across 35 sub-Saharan African countries (2011–2024): A multilevel mixed-effects acceleration failure time model of multination population survey data
Source: Reprod Health. 2026 Apr 23;23:112. doi: 10.1186/s12978-026-02335-8 (PMC13248339; doi:10.1186/s12978-026-02335-8)
Supplement: Supplementary file 1 — Supplementary Material 1. [file 12978_2026_2335_MOESM1_ESM.do]

...Multilevel analysis Do file
Sample wieght steps 
gen swt= v005/1000000 (v005 = women individual sample weigh with six decimal)
lab var swt "Sampling weight"
tabulate country_code v007 [iw= swt ]

Variable encode and label 
  Country encode and label
encode v000, gen(country_name)
label define country_name 1 "Angola " 2 "Burkina Faso" 3 "Benin" 4 "Burundi"5 "Congo DR"6 "Congo"7 "Cote d'Ivoire" 8 "Cameroon" 9 "Ethiopia" 10 "Gabon" 11 "Ghana" 12 "Gambia" 13 "Guinea"14 "Kenya" 15 "Comoros" 16 "Liberia"17 "Lesotho"18 "Madagascar"19 "Mali" 20 "Mauritania" 21 "Malawi"22 "Mozambique" 23 "Nigeria"24 "Niger"25 "Namibia" 26 "Rwanda" 27 "Sierra Leone" 28 "Senegal" 29 "Chad" 30 "Togo" 31 "Tanzania" 32 "Uganda" 33 "South Africa" 34 "Zambia" 35 "Zimbabwe", replace
gen subregion= .
replace subregion = 1 if inlist(country_name, 2, 3, 7, 11, 12, 13, 16, 19, 20, 23, 24, 28, 27, 30)
replace subregion = 2 if inlist(country_name, 4, 9, 14, 15, 18, 26, 31, 32)
replace subregion = 3 if inlist(country_name, 1, 5, 6, 8, 10, 29)
replace subregion = 4 if inlist(country_name, 17, 21, 22, 25, 33, 34, 35)
label define subregion_lbl  1 " West African " 2" East African " 3" Central African " 4" Southern African "
label values subregion subregion_lbl
tab subregion  [iweight= swt ]

    Wealth index
rename v190 Wealth_index_v190
label define Wealth_index_v190 1" Poorest" 2"Poorer" 3"Middle" 4"Richer" 5"Richest"
label values Wealth_index_v190 Wealth_index_v190 
tab Wealth_index_v190 [iweight= swt ]
  Option 2
generate wealth_cat = .
replace wealth_cat = 1 if v190 == 1 | v190 == 2
replace wealth_cat = 2 if v190 == 3
replace wealth_cat = 3 if v190 == 4 | v190 == 5
label define wealth_cat_label 1 "Poor" 2 "Middle" 3 "Rich"
label values wealth_cat wealth_cat_label
label variable wealth_cat "Wealth Category (3 groups)"
tab wealth_cat [iweight= swt ]

   
    Place of dlivery
gen place_of_delivery =.
replace place_of_delivery = 1 if inlist(m15_1, 11, 12, 13, 14)
replace place_of_delivery = 2 if inlist(m15_1, 21, 22, 23, 24, 25, 26, 27, 28, 31, 32, 33, 34, 35, 36)
replace place_of_delivery = 3 if inlist(m15_1, 41, 42, 43, 44, 45, 46, 51, 95, 96, 99)
replace place_of_delivery = 3 if m15_1 != 11 & m15_1 != 21 & m15_1 != 22 & m15_1 != 23
label define place_delivery_lbl 1 "Home" 2 "Health facility" 3 "Other"
label values place_of_delivery place_delivery_lbl
tab place_of_delivery [iweight= swt ]

   Age category 
gen maternal_age_category =.
replace maternal_age_category = 1 if v012 >= 15 & v012 <= 24
replace maternal_age_category = 2 if v012 >= 25 & v012 <= 49
label define maternal_age_lbl 1 "15–24" 2 "25–49"
label values maternal_age_category maternal_age_lbl
tab maternal_age_category [iweight= swt ]

   Marital status
gen marital_status =.
replace marital_status = 1 if v501 == 0 | v501 == 2
label define marital_status_lbl 1 "Single" 2 "Married"
label values marital_status marital_status_lbl
tab marital_status [iweight= swt ]

   Media exposure
gen media_exposure =.
replace media_exposure = 1 if v157 != 0 | v158 != 0 | v159 != 0
replace media_exposure = 0 if v157 == 0 & v158 == 0 & v159 == 0
label define media_exposure_lbl 0 "No" 1 "Yes"
label values media_exposure media_exposure_lbl
tab media_exposure [iweight= swt ]

  Household size
gen household_size_category =.
replace household_size_category = 1 if v002 >= 1 & v002 <= 4
replace household_size_category = 2 if v002 >= 5 & v002 <= 7
replace household_size_category = 3 if v002 >= 8
label define household_size_lbl 1 "Small" 2 "Medium" 3 "Large"
label values household_size_category household_size_lbl
tab household_size_category [iweight= swt ]

  Birth interval
recode b11_01 (min/36 =1) (36/max =2), gen(birth_interval)
ta birth_interval
label define birth_interval 1"<36 months" 2">=36 moonths"
label values birth_interval_b11_01 birth_interval_b11_01
tab birth_interval_b11_01 [iweight= swt ]
 
   Birth order category
gen birth_order_category =.
replace birth_order_category = 1 if bord == 1
replace birth_order_category = 2 if bord >= 2 & bord <= 4
replace birth_order_category = 3 if bord >= 5
label define birth_order_lbl 1 "1" 2 "2-4" 3 "5+"
label values birth_order_category birth_order_lbl
label var birth_order_category "birth order category"
tab birth_order_category [iweight= swt ]
  
   Contraceptive use
 gen current_contraceptive_use =.
 replace current_contraceptive_use = 1 if inlist(v312 , 1, 2, 3, 4, 5, 6, 7, 8, 9, 10, 11, 12, 13, 14,15,16,17,18,19,20)
label define current_contraceptive_use_lbl 0 "not using" 2 " using", replace
label values current_contraceptive_use current_contraceptive_use
tab  current_contraceptive_use[iweight= swt ]
 
   parity
gen parity_category = .
replace parity_category = 1 if v201 == 1
replace parity_category = 2 if v201 >= 2 & v201 <= 4
replace parity_category = 3 if v201 >= 5
label define parity_label 1"Primipara" 2 "Multipara" 3"Grand Multipara", replace
label values parity_category parity_category
tab parity_category [iweight= swt ]
  
   Community ANC Utilization
svyset v021 [pweight=v005], strata(v023)
gen high_anc_utilization = 0 if m14_1 < 4
replace high_anc_utilization = 1 if m14_1 >= 4
label variable high_anc_utilization "High ANC Utilization (4+ visits)"
label define anc_label 0 "Low Utilization (<4 visits)" 1 "High Utilization (4+ visits)"
label values high_anc_utilization anc_label
svy: tab high_anc_utilization, ci
tab high_anc_utilization  [iweight= swt ]

  Community womens education 
gen women_secondary_plus = (v106 >= 2) if !missing(v106)
egen cluster_educ_percentage = mean(100 * women_secondary_plus), by(v001)
label variable cluster_educ_percentage "Percentage of women with sec+ educ in cluster"
egen cluster_tag = tag(v001)
sum cluster_educ_percentage if cluster_tag == 1, detail
local national_median = r(p50)
drop cluster_tag
gen cluster_educ_level = (cluster_educ_percentage >= `national_median')
replace cluster_educ_level = . if missing(cluster_educ_percentage)
label define educ_cluster_lbl 0 "Low % sec+ educ" 1 "High % sec+ educ"
label values cluster_educ_level educ_cluster_lbl
svy: tab cluster_educ_level , ci
tab cluster_educ_level [iweight= swt ]

  Community poverty 
gen poor_mother = inlist(v190, 1, 2) if !missing(v190)
egen cluster_poverty_pct = mean(100 * poor_mother), by(v001)
label variable cluster_poverty_pct "Percentage of poor/poorest mothers in cluster"
egen cluster_tag = tag(v001)
sum cluster_poverty_pct if cluster_tag == 1, detail
local poverty_median = r(p50)
drop cluster_tag
gen cluster_poverty_level = (cluster_poverty_pct >= `poverty_median')
replace cluster_poverty_level = . if missing(cluster_poverty_pct)
label define poverty_lbl 0 "Low poverty" 1 "High poverty"
label values cluster_poverty_level poverty_lbl
tab cluster_poverty_level, missing
tab cluster_poverty_level [iweight= swt ]
svy: tab cluster_poverty_level , ci
 
 
          Creating time variable
generate event =.
replace event = 1 if inrange(m13_1 , 1, 3)
replace event = 0 if m13_1 > 3 | m13_1 == 0
label define event 0"Censored" 1"Event", replace
label values event event
label var event "Time to first ANC"
    
	    Time to ANC initiation by predictors 
 tabulate maternal_age_category event , cchi2 cell chi2 column expected row rowsort colsort
 tabulate maternal_age_category event [iweight= swt ], cchi2 cell  column expected row rowsort
   
        Survival Analysis
svyset [pweight=v005], strata(v022) psu(v021)
stset m13_1 , id( caseid ) failure( event ) scale(1)
      
	  Kaplan-Meier 
stset m13_1 [iweight= swt ], fail( event )
sts graph, title("Kaplan-Meier survival estimate of time to first ANC") ytitle("Survival Probability") xtitle("Time to first ANC (Months of pregnancy)") risktable(, size(small)) xlabel(0(1)10) ylabel(0(0.25)1)
sts graph, title("Kaplan-Meier survival estimate of time to first ANC") ytitle("Survival Probability") xtitle("Time to first ANC (Months of pregnancy)") risktable(, size(small))  xlabel(0(1)10)
   
    Mean calculations
stset m13_1 , failure(event == 1)
stci, rmean

    person time
stset m13_1 , failure(event=1) id(caseid) enter(time 1)
stptime, per(100)

   Median calculation
summarize m13_1 , detail
tabstat m13_1 swt, stats(mean sd p50 p10 p90)
summarize m13_1  [iweight= swt ]
   
   Log rank test
stset m13_1 , failure( event )
sts test maternal_age_category , logrank
   
   Random-effect analysis (measures of variation) and model comparison
ssc install merlin
ssc install stmixed
stmixed event || v001:, distribution(weibull)

   Model building 
   M1 or Null Model
mestreg ib3.maternal_age_category ib1.v025 ib4.subregion ib1.v106 ib2.place_of_delivery ib2.marital_status ib1.household_size_category ib0.media_exposure ib1.distance_v467d ib1.wealth_cat [fweight= swt] ||v001:, distribution(weibull)
mestreg ib2.maternal_age_category ib1.v025 ib4.subregion ib1.v106 ib2.place_of_delivery ib2.marital_status ib1.household_size_category ib0.media_exposure ib1.distance_v467d ib1.wealth_cat [fweight= swt] || v001:, distribution(weibull) time
display "ICC = " 0.1319148 / (0.1319148 + 1.644934)
display "ICC = " 0.0554864 / (0.0554864 + (c(pi)^2)/6)
display "MAF = " exp(0.954 * sqrt(0.0554864))
display -2 * (-267741.79) + 2 * 19   = (Akaike’s information criteria= AIC = −2×Log-likelihood +2𝑘, 19 =k = 1 (intercept) + 16 (covariates) + 1 (scale) + 1 (random effect) = 19))
display -2 * (-267741.79) + 19 * log(206487.7) = Bayesian Information Criterion (BIC)= −2×Log-likelihood +𝑘×log(𝑛)
display "Log-Likelihood: " e(ll)
scalar deviance = -2 * e(ll) 
display "Deviance: " deviance 


   Model two or M2 
mestreg ib1. birth_interval_category ib0.current_contraceptive_use ib0.m70_1 ib1.m17_1 ib1.parity_category ib1.parity_category ib0.child_loss [fweight= swt] || v001:, distribution(weibull) time
mestreg ib1. birth_interval_category ib0.current_contraceptive_use ib0.m70_1 ib1.m17_1 ib1.parity_category ib1.parity_category ib0.child_loss [fweight= swt] || v001:, distribution(weibull) time
display "ICC = " 0.0529068 / (0.0529068 + (c(pi)^2)/6)
PCV: display (0.055 - 0.0529068) / 0.055 
PVC: display (0.055 - 0.0529068) / 0.055
display "MAF = " exp(0.954 * sqrt(0.0529068))
AIC = display -2 * (-290362.76) + 2 * 10
BIC = display -2 * (-290362.76) + 10 * log(290362.76)
display "Log-Likelihood: " e(ll)
scalar deviance = -2 * e(ll) 
display "Deviance: " deviance 


  Model three or M3 
mestreg ib0.high_anc_utilization ib0.cluster_educ_level ib1.cluster_poverty_level[fweight= swt] || v001:, distribution(weibull) time
display "ICC = " 0.0436396 / (0.0436396 + (c(pi)^2)/6)
display (0.055 - 0.0436396) / 0.055
display "MAF = " exp(0.954 * sqrt(0.0436396))
AIC = display -2 * (-276545.18 ) + 2 * 6
BIC = display -2 * (-276545.18 ) + 6 * log(222866.5)
display "Log-Likelihood: " e(ll)
scalar deviance = -2 * e(ll) 
display "Deviance: " deviance 


 Model four/M4
mestreg ib3.maternal_age_category ib1.v025 ib4.subregion ib1.v106 ib2.place_of_delivery ib2.marital_status ib1.household_size_category ib0.media_exposure ib1.distance_v467d ib1.wealth_cat ib1. birth_interval_category ib0.current_contraceptive_use ib0.m70_1 ib1.m17_1 ib1.parity_category ib1.parity_category ib0.child_loss ib0.high_anc_utilization ib0.cluster_educ_level ib1.cluster_poverty_level  [fweight= swt] || v001:, distribution(weibull) time
display "ICC = "  0.0407201 / (0.0407201 + (c(pi)^2)/6)
display (0.055 - 0.0407201) / 0.055
display "MAF = " exp(0.954 * sqrt(0.0407201))
AIC = display -2 * (-251533.34  ) + 2 * 29
BIC = display -2 * (-251533.34 ) + 29 * log(205375.4)
display "Log-Likelihood: " e(ll)
scalar deviance = -2 * e(ll) 
display "Deviance: " deviance 
   
   Akaike's information criterion and Bayesian information criterion
   
mestreg ib3.maternal_age_category ib1.v025 ib4.subregion ib1.v106 ib2.place_of_delivery ib2.marital_status ib1.household_size_category ib0.media_exposure ib1.distance_v467d ib1.wealth_cat [fweight= swt] || v001:, distribution(weibull) time
est store M0 
mestreg ib1. birth_interval_category ib0.current_contraceptive_use ib0.m70_1 ib1.m17_1 ib1.parity_category ib1.parity_category ib0.child_loss [fweight= swt] || v001:, distribution(weibull) time
est store M2
mestreg ib0.high_anc_utilization ib0.cluster_educ_level ib1.cluster_poverty_level[fweight= swt] || v001:, distribution(weibull) time
est store M3
mestreg ib3.maternal_age_category ib0.v025 ib4.subregion ib1.v106 ib2.place_of_delivery ib2.marital_status ib1.household_size_category ib0.media_exposure ib1.distance_v467d ib1.wealth_cat ib1. birth_interval_category ib0.current_contraceptive_use ib0.m70_1 ib1.m17_1 ib1.parity_category ib1.parity_category ib0.child_loss ib0.high_anc_utilization ib0.cluster_educ_level ib1.cluster_poverty_level  [fweight= swt] || v001:, distribution(weibull) time
est store M4
est stats M0 M2 M3 M4
  
    Final model 
mestreg ib3.maternal_age_category ib0.v025 ib3.v106 ib2.place_of_delivery ib2.marital_status ib1.media_exposure ib2.distance_v467d ib3.wealth_cat ib1.birth_interval_category ib0.current_contraceptive_use ib1.m70_1  ib1.parity_category ib1.parity_category ib0.child_loss ib1.high_anc_utilization ib1.cluster_poverty_level  [fweight= swt] || v001:, distribution(weibull) time
mestreg ib2.maternal_age_category ib1.v025 ib3.v106 ib2.place_of_delivery ib2.marital_status ib1.media_exposure ib2.distance_v467d ib3.wealth_cat ib1.birth_interval_category ib0.current_contraceptive_use ib1.m70_1  ib1.parity_category ib1.parity_category ib0.child_loss ib1.high_anc_utilization ib1.cluster_poverty_level  [fweight= swt] || v001:, distribution(weibull) time
mestreg ib2.maternal_age_category ib1.v025 ib3.v106 ib2.place_of_delivery ib2.marital_status ib1.media_exposure ib3.wealth_cat ib1.parity_category ib1.parity_category ib0.child_loss ib1.high_anc_utilization ib1.cluster_poverty_level  [fweight= swt] || v001:, distribution(weibull) time

     Model I
mestreg ib3.maternal_age_category ib1.v025 ib3.v106 ib2.place_of_delivery ib2.marital_status ib1.media_exposure ib3.wealth_cat[fweight= swt] || v001:, distribution(weibull) time
     Model II
  Assumption checks 
stcox ib3.maternal_age_category ib1.v025 ib3.v106 ib2.place_of_delivery ib2.marital_status ib1.media_exposure ib3.wealth_cat ib1.parity_category ib1.parity_category ib0.child_loss ib1.high_anc_utilization ib1.cluster_poverty_level
stphtest, detail 

   Multicollinearuty test
regress event i.maternal_age_category i.v025 i.v106 i.place_of_delivery i.marital_status i.media_exposure i.wealth_cat i.parity_category i.child_loss i.high_anc_utilization i.cluster_poverty_level
vif  


     
